# Supplementary material for: Spatiotemporal Effects of Supplementary Feeding of Wild Boar (Sus scrofa) on Artificial Ground Nest Depredation
Source: PLoS One. 2015 Aug 5;10(8):e0135254. doi: 10.1371/journal.pone.0135254 (PMC4526364; doi:10.1371/journal.pone.0135254)
Supplement: S1 Table — (XLSX) [file pone.0135254.s001.xlsx]

## Sheet: Kaugus
ID	Feeding Site	Study Area	Distance (m)	Size	Plant Cover (%)	Forest Type	Neighbour depredation	Depredation
10	o	Tartu	15.953	small	30.5149	con	1	0
11	o	Tartu	33.9339	small	14.8936	con	0	1
12	o	Tartu	79.8702	small	12.5597	con	0	1
13	o	Tartu	137.508	small	19.7086	con	1	1
14	o	Tartu	185.342	small	10.9532	con	0	0
15	o	Tartu	233.214	small	32.5843	con	0	1
16	o	Tartu	281.555	small	32.3925	con	0	0
17	o	Tartu	326.619	small	32.0464	con	1	1
18	o	Tartu	359.195	small	23.7551	con	0	0
19	o	Tartu	391.373	small	7.40596	con	0	1
20	o	Tartu	439.141	small	14.6739	con	1	1
21	o	Tartu	489.397	small	12.5658	con	0	1
22	o	Tartu	531.745	small	13.7017	con	1	0
23	o	Tartu	503.624	small	1.1236	con	0	1
24	o	Tartu	470.048	small	36.6475	con	1	0
25	o	Tartu	452.749	small	9.77011	con	1	1
26	o	Tartu	429.687	small	18.6576	con	0	1
27	o	Tartu	403.135	small	15.4255	con	1	0
28	o	Tartu	349.09	small	16.8539	con	0	0
29	o	Tartu	305.578	small	12.5	con	1	1
30	o	Tartu	260.14	small	2.13338	con	0	0
31	o	Tartu	209.22	small	17.7419	con	1	0
32	o	Tartu	158.687	small	15.5914	con	1	1
33	o	Tartu	113.527	small	36.8221	con	1	1
34	o	Tartu	67.1423	small	25.4091	con	1	0
35	o	Tartu	27.5372	small	36.6667	con	1	0
36	h	Tartu	12.2295	small	20.8476	mix	0	1
37	h	Tartu	33.5094	small	13.4021	mix	1	0
38	h	Tartu	82.1917	small	28.4707	mix	1	1
39	h	Tartu	128.077	small	12.1795	mix	1	1
40	h	Tartu	177.055	small	28.4582	mix	1	1
41	h	Tartu	233.4	small	8.24742	con	1	1
42	h	Tartu	274.248	small	84.9871	con	0	1
43	h	Tartu	311.021	small	25.9589	con	1	0
44	h	Tartu	359.502	small	14.8065	con	0	0
45	h	Tartu	392.715	small	17.7311	con	0	0
46	h	Tartu	427.746	small	72.2188	con	1	1
47	h	Tartu	467.854	small	52.4194	con	1	1
48	h	Tartu	519.569	small	40.2128	con	1	1
49	h	Tartu	537.896	small	55.2333	con	1	1
50	h	Tartu	488.575	small	71.6137	con	0	0
51	h	Tartu	451.663	small	60.6046	con	0	0
52	h	Tartu	414.962	small	23.0428	con	0	0
53	h	Tartu	396.474	small	5.61224	con	0	0
54	h	Tartu	359.651	small	72.1214	con	1	0
55	h	Tartu	317.721	small	62.6928	con	0	1
56	h	Tartu	280.384	small	61.9792	mix	1	0
57	h	Tartu	256.449	small	64.6648	mix	0	1
58	h	Tartu	220.794	small	57.3773	mix	1	0
59	h	Tartu	199.298	small	17.1299	mix	0	1
60	h	Tartu	173.652	small	71.4372	mix	1	0
61	h	Tartu	92.8856	small	55.6802	mix	0	1
62	j	Tartu	21.3975	large	37.2383	con	1	0
63	j	Tartu	70.6511	large	14.4256	con	0	1
64	j	Tartu	134.95	large	21.2766	con	1	1
65	j	Tartu	194.129	large	34.7826	con	1	1
66	j	Tartu	237.561	large	21.5054	con	1	1
67	j	Tartu	296.276	large	6.48668	con	1	1
68	j	Tartu	341.763	large	17.8947	con	1	1
69	j	Tartu	383.836	large	16.5637	con	1	1
70	j	Tartu	429.253	large	14.7874	con	1	1
71	j	Tartu	473.545	large	15.4166	con	1	1
72	j	Tartu	521.366	large	24.9328	con	1	1
73	j	Tartu	560.348	large	41.8085	con	1	1
74	j	Tartu	596.156	large	47.6267	con	1	1
75	j	Tartu	551.193	large	9.60394	con	1	1
76	j	Tartu	526.436	large	9.89583	con	1	1
77	j	Tartu	474.537	large	3.74653	con	1	1
78	j	Tartu	424.784	large	24.1935	con	1	1
79	j	Tartu	374.719	large	31.1828	con	1	1
80	j	Tartu	339.022	large	40.8602	con	1	1
81	j	Tartu	293.99	large	44.3182	con	1	1
82	j	Tartu	255.211	large	8.7494	con	1	1
83	j	Tartu	210.24	large	7.49828	con	1	1
84	j	Tartu	152.461	large	29.1842	con	1	1
85	j	Tartu	102.031	large	11.4943	con	1	1
86	j	Tartu	57.2784	large	36.7461	con	0	1
87	j	Tartu	49.8279	large	8.79227	con	1	1
88	k	Tartu	16.6282	large	70.2672	con	1	1
89	k	Tartu	44.742	large	87.049	con	1	1
90	k	Tartu	80.5565	large	91.7096	con	1	1
91	k	Tartu	122.237	large	34.4624	con	1	1
92	k	Tartu	162.138	large	75.1568	con	1	1
93	k	Tartu	198.207	large	92.3555	con	0	1
94	k	Tartu	216.578	large	54.4627	con	1	0
95	k	Tartu	237.793	large	96.3592	con	1	1
96	k	Tartu	287.252	large	64.1183	con	1	1
97	k	Tartu	328.759	large	55.7292	con	1	0
98	k	Tartu	399.496	large	79.5918	con	1	1
99	k	Tartu	433.098	large	42.2483	con	1	1
100	k	Tartu	473.726	large	32.8125	con	1	1
101	k	Tartu	500.183	large	2.69002	mix	1	1
102	k	Tartu	498.132	large	23.1579	mix	1	1
103	k	Tartu	469.178	large	2.77222	mix	1	1
104	k	Tartu	424.436	large	8.32111	mix	1	0
105	k	Tartu	376.822	large	41.2486	con	1	0
106	k	Tartu	331.491	large	7.14286	con	0	1
107	k	Tartu	295.395	large	86.3158	con	1	0
108	k	Tartu	258.09	large	92.5532	con	1	1
109	k	Tartu	207.796	large	73.5556	con	0	1
110	k	Tartu	173.833	large	74.2105	con	1	1
111	k	Tartu	139.029	large	85.8917	con	1	1
112	k	Tartu	99.1456	large	72.0966	con	1	1
113	k	Tartu	50.2582	large	49.7424	con	1	1
114	m	Tartu	21.2431	small	93.1579	mix	0	1
115	m	Tartu	53.1506	small	66.7925	mix	0	0
116	m	Tartu	100.814	small	70.4301	mix	0	0
117	m	Tartu	132.803	small	67.2694	mix	0	0
118	m	Tartu	185.279	small	72.6316	mix	1	1
119	m	Tartu	222.526	small	60	mix	1	1
120	m	Tartu	264.873	small	26.0417	mix	1	0
121	m	Tartu	302.83	small	41.4465	mix	1	0
122	m	Tartu	351.426	small	42.8571	mix	0	0
123	m	Tartu	406.226	small	43.1617	con	0	0
124	m	Tartu	449.758	small	46.3542	con	0	0
125	k	Tartu	484.258	large	8.14723	con	1	1
126	k	Tartu	509.288	large	24.8765	con	1	1
127	k	Tartu	538.77	large	12.8182	con	1	1
128	k	Tartu	564.044	large	2.1055	con	1	1
129	m	Tartu	530.129	small	0	con	1	1
130	m	Tartu	483.883	small	7.98529	con	1	1
131	m	Tartu	423.188	small	33.162	con	0	0
132	m	Tartu	368.676	small	71.9388	con	0	0
133	m	Tartu	326.042	small	14.9943	mix	0	0
134	m	Tartu	273.813	small	18.1207	mix	0	1
135	m	Tartu	211.998	small	57.0779	mix	1	0
136	m	Tartu	169.793	small	64.6968	mix	1	1
137	m	Tartu	149.969	small	84.0206	mix	1	0
138	m	Tartu	95.6416	small	90.6348	mix	0	1
139	m	Tartu	41.4548	small	61.9913	mix	0	0
140	g	Tartu	14.7648	small	58.679	con	1	0
141	g	Tartu	39.0579	small	30.7971	con	0	1
142	g	Tartu	75.3174	small	18.8233	con	1	0
143	g	Tartu	121.366	small	29.6667	con	0	1
144	g	Tartu	173.537	small	30.9278	con	1	1
145	g	Tartu	226.884	small	30	con	1	0
146	g	Tartu	277.872	small	19.0482	con	1	1
147	g	Tartu	327.248	small	37.5	con	1	0
148	g	Tartu	371.273	small	25.076	con	1	1
149	g	Tartu	421.416	small	43.3461	con	0	1
150	g	Tartu	479.637	small	6.4546	con	1	0
151	g	Tartu	527.443	small	9.53014	con	1	0
152	g	Tartu	570.324	small	2.31298	con	1	1
153	g	Tartu	565.999	small	14.3113	con	1	1
154	g	Tartu	507.932	small	12.5685	con	0	1
155	g	Tartu	425.083	small	43.4883	con	1	0
156	g	Tartu	395.698	small	25.2632	con	1	1
157	g	Tartu	369.236	small	4.34028	con	1	1
158	g	Tartu	344.247	small	18.1643	con	1	1
159	g	Tartu	295.227	small	14.6897	con	1	1
160	g	Tartu	308.772	small	30.168	con	1	1
161	g	Tartu	298.225	small	20.4301	con	1	1
162	g	Tartu	250.569	small	58.3467	con	1	1
163	g	Tartu	199.844	small	25.9465	con	0	1
164	g	Tartu	146.184	small	15.5914	con	1	1
165	g	Tartu	78.3039	small	25.0188	con	0	1
167	a	Valga	7.91464	small	20.8816	con	0	1
168	a	Valga	25.1052	small	0	con	1	0
169	a	Valga	61.5312	small	63.8257	con	0	0
170	a	Valga	101.877	small	20	con	1	1
171	a	Valga	126.582	small	4.68853	con	1	1
172	a	Valga	172.523	small	74.5979	con	1	1
173	a	Valga	217.584	small	33.8367	con	0	1
174	a	Valga	238.459	small	17.4181	con	1	0
175	a	Valga	271.943	small	18.1379	con	0	1
176	a	Valga	314.611	small	40.7005	con	0	0
177	a	Valga	352.742	small	46.6182	con	0	0
178	a	Valga	395.5	small	75.9047	con	1	0
179	a	Valga	431.855	small	62.125	con	1	1
180	a	Valga	417.68	small	54.0298	con	1	1
181	a	Valga	384.46	small	1.5	con	1	1
182	a	Valga	317.532	small	5.31915	con	0	1
183	a	Valga	274.399	small	8.50028	con	1	0
184	a	Valga	233.815	small	46.0353	con	0	1
185	a	Valga	196.375	small	1.05263	con	1	0
186	a	Valga	156.832	small	40.4255	con	0	1
187	a	Valga	111.374	small	4.5	con	0	1
188	a	Valga	74.9302	small	33.6735	con	1	0
189	a	Valga	62.7063	small	5.12308	con	0	0
190	a	Valga	76.7833	small	10.6627	con	0	0
191	a	Valga	114.602	small	16.351	log	0	1
192	a	Valga	18.2842	small	38.4615	con	1	1
194	b	Valga	13.9842	large	29.852	con	1	1
195	b	Valga	15.0434	large	37.3953	con	1	1
196	b	Valga	59.9688	large	33.1463	con	1	1
197	b	Valga	41.7173	large	50	con	1	1
198	b	Valga	88.6267	large	13.985	con	1	1
199	b	Valga	87.7648	large	11.0526	con	1	1
200	b	Valga	102.702	large	42.5439	con	1	0
201	b	Valga	121.382	large	87.6289	mix	1	1
202	b	Valga	122.835	large	70.8333	con	0	1
203	b	Valga	98.0163	large	23.8588	con	1	1
204	b	Valga	152.531	large	45.9677	con	1	1
205	b	Valga	123.019	large	4.13982	con	1	1
206	b	Valga	190.658	large	47.4915	con	1	1
207	b	Valga	168.789	large	33.1667	con	1	1
208	b	Valga	224.703	large	42.8001	con	1	1
209	b	Valga	217.226	large	14.369	con	1	1
210	b	Valga	275.682	large	69.6809	con	1	1
211	b	Valga	282.8	large	1.05263	con	1	1
212	b	Valga	308.626	large	27.0833	log	1	1
213	b	Valga	322.41	large	87.5	con	1	1
214	b	Valga	361.557	large	10.1064	con	1	1
215	b	Valga	373.379	large	15.962	log	1	0
216	b	Valga	390.645	large	13.587	con	1	1
217	b	Valga	407.824	large	21.5789	con	1	1
218	b	Valga	434.264	large	3.84615	con	1	1
219	b	Valga	420.633	large	12.2555	con	1	1
221	c	Valga	13.1958	large	72.6484	con	1	0
222	c	Valga	44.6014	large	13.6527	con	1	1
223	c	Valga	67.5226	large	28.4955	con	1	1
224	c	Valga	98.5371	large	60.9375	con	1	1
225	c	Valga	135.391	large	56.5625	con	1	1
226	c	Valga	185.854	large	35.3085	con	1	1
227	c	Valga	239.038	large	58.0645	con	1	1
228	c	Valga	271.06	large	22.7548	con	1	1
229	c	Valga	307.428	large	25.7292	con	1	1
230	c	Valga	346.741	large	1.64875	con	1	1
231	c	Valga	379.07	large	0.526316	con	1	1
232	c	Valga	396.889	large	0	con	1	1
233	c	Valga	436.265	large	0.510204	con	1	1
234	c	Valga	446.962	large	45.4181	con	1	1
235	c	Valga	400.898	large	7.93953	con	1	1
236	c	Valga	389.392	large	6.8484	con	1	1
237	c	Valga	358.654	large	5.81782	con	1	1
238	c	Valga	330.81	large	30.7137	con	1	1
239	c	Valga	293.41	large	45.9596	con	1	1
240	c	Valga	240.952	large	55.9089	con	1	1
241	c	Valga	189.983	large	23.6597	con	1	1
242	c	Valga	147.595	large	25.6858	log	1	1
243	c	Valga	110.43	large	63.2305	log	1	1
244	c	Valga	76.2438	large	35.9375	con	1	1
245	c	Valga	21.8527	large	57.6764	con	0	1
246	c	Valga	38.1391	large	43.1909	con	1	1
248	d	Valga	6.42391	large	14.832	con	1	1
249	d	Valga	50.0979	large	21.9572	con	0	1
250	d	Valga	94.2866	large	37.924	con	0	0
251	d	Valga	135.598	large	49.4898	con	1	1
252	d	Valga	178.991	large	13.8139	con	1	1
253	d	Valga	209.194	large	42.8571	con	1	1
254	d	Valga	245.594	large	35.2632	con	1	1
255	d	Valga	287.567	large	23.0337	con	1	1
256	d	Valga	338.197	large	14.5161	con	1	1
257	d	Valga	384.98	large	46.9388	con	1	1
258	d	Valga	426.91	large	22.0598	con	1	1
259	d	Valga	470.945	large	56.5657	con	1	1
260	d	Valga	511.171	large	4.33029	con	1	1
261	d	Valga	535.24	large	44.8454	con	1	1
262	d	Valga	501.971	large	16.8478	con	1	1
263	d	Valga	456.433	large	13.0811	con	1	1
264	d	Valga	416.965	large	44.7802	con	1	1
265	d	Valga	355.436	large	13.4021	con	1	1
266	d	Valga	275.946	large	9.01602	con	1	1
267	d	Valga	234.639	large	54.4637	con	1	1
268	d	Valga	195.164	large	39.8794	con	1	1
269	d	Valga	155.293	large	41.8367	con	1	1
270	d	Valga	110.706	large	47.6092	con	0	0
271	d	Valga	83.2055	large	42.3469	con	1	0
272	d	Valga	28.3138	large	8.38816	con	1	1
273	d	Valga	17.5186	large	6.95493	con	1	1
275	e	Valga	17.7056	large	3.74653	con	1	1
276	e	Valga	42.6726	large	56.7204	con	1	1
277	e	Valga	72.3327	large	61.9037	con	1	1
278	e	Valga	99.8793	large	17.6221	con	1	1
279	e	Valga	139.393	large	38.6598	con	1	1
280	e	Valga	170.283	large	20.6186	con	1	1
281	e	Valga	210.567	large	4.25532	con	1	1
282	e	Valga	247.54	large	0	con	1	1
283	e	Valga	285.55	large	23.5624	con	1	1
284	e	Valga	328.783	large	19.2675	con	1	1
285	e	Valga	375.115	large	22.82	con	1	1
286	e	Valga	412.925	large	33.9857	log	1	1
287	e	Valga	457.32	large	27.7742	con	1	1
288	e	Valga	440.695	large	29.0278	con	1	1
289	e	Valga	391.533	large	32.82	con	1	1
290	e	Valga	349.929	large	22.1818	con	1	1
291	e	Valga	291.656	large	4.65528	con	1	1
292	e	Valga	265.081	large	10.7819	con	1	1
293	e	Valga	227.103	large	4.12371	con	1	1
294	e	Valga	186.522	large	29.1667	con	1	1
295	e	Valga	137.568	large	9.85288	con	1	1
296	e	Valga	93.718	large	50.3061	con	1	1
297	e	Valga	55.6145	large	56.043	con	1	1
298	e	Valga	28.487	large	53.6565	con	1	1
299	e	Valga	32.2652	large	19.9645	con	1	1
300	e	Valga	53.38	large	3.86162	con	1	1
302	f	Valga	27.3891	small	36.8342	con	1	0
303	f	Valga	54.897	small	1.02041	con	0	0
304	f	Valga	100.331	small	8.58586	log	1	0
305	f	Valga	151.734	small	30.5681	log	1	0
306	f	Valga	194.345	small	45.2175	con	0	1
307	f	Valga	243.466	small	26.8965	con	0	0
308	f	Valga	282.04	small	27.3518	con	0	0
309	f	Valga	326.941	small	15.745	con	0	0
310	f	Valga	370.053	small	40.5263	con	0	0
311	f	Valga	418.263	small	36.1391	con	0	0
312	f	Valga	449.494	small	4.18952	con	0	0
313	f	Valga	486.872	small	1.03093	con	0	0
314	f	Valga	493.14	small	0	con	0	1
315	f	Valga	456.238	small	0	con	0	0
316	f	Valga	421.171	small	12.4163	con	0	0
317	f	Valga	374.493	small	21.5789	con	1	0
318	f	Valga	329.459	small	33.8384	con	0	1
319	f	Valga	283.452	small	40.8464	con	1	0
320	f	Valga	226.586	small	16.744	con	0	0
321	f	Valga	191.188	small	23.2975	con	0	0
322	f	Valga	150.374	small	33.9236	con	0	1
323	f	Valga	119.503	small	23.6615	con	1	0
324	f	Valga	77.0379	small	16.5616	con	0	1
325	f	Valga	39.1661	small	22.9925	con	1	0
326	f	Valga	11.5377	small	19.5844	con	0	1
327	f	Valga	34.3328	small	28.11	con	1	0
