# Supplementary material for: Spatiotemporal Effects of Supplementary Feeding of Wild Boar (Sus scrofa) on Artificial Ground Nest Depredation
Source: PLoS One. 2015 Aug 5;10(8):e0135254. doi: 10.1371/journal.pone.0135254 (PMC4526364; doi:10.1371/journal.pone.0135254)
Supplement: S2 Table — (XLSX) [file pone.0135254.s002.xlsx]

## Sheet: Vanad
Locality	Study Area	Year	Age	Type	Forest Type	Depredation
I1	Tähtvere	2012	10	FS	mix	1
I1	Tähtvere	2012	10	FS	mix	1
I1	Tähtvere	2012	10	FS	mix	1
I1	Tähtvere	2012	10	FS	mix	0
I1	Tähtvere	2012	10	FS	mix	0
I1	Tähtvere	2012	10	FS	mix	0
I1	Tähtvere	2012	10	FS	mix	0
I1	Tähtvere	2012	10	FS	mix	0
I1	Tähtvere	2012	10	FS	mix	0
V8	Võnnu	2012	5	FS	dec	1
V8	Võnnu	2012	5	FS	dec	1
V8	Võnnu	2012	5	FS	dec	1
V8	Võnnu	2012	5	FS	dec	0
V8	Võnnu	2012	5	FS	dec	0
V8	Võnnu	2012	5	FS	dec	0
V8	Võnnu	2012	5	FS	dec	0
V8	Võnnu	2012	5	FS	dec	0
V8	Võnnu	2012	5	FS	dec	0
V9	Võnnu	2012	4	FS	dec	1
V9	Võnnu	2012	4	FS	dec	1
V9	Võnnu	2012	4	FS	dec	1
V9	Võnnu	2012	4	FS	dec	1
V9	Võnnu	2012	4	FS	dec	1
V9	Võnnu	2012	4	FS	dec	0
V9	Võnnu	2012	4	FS	dec	0
V9	Võnnu	2012	4	FS	dec	0
V9	Võnnu	2012	4	FS	dec	0
A7	Võnnu	2012	0	FS	dec	1
A7	Võnnu	2012	0	FS	dec	1
A7	Võnnu	2012	0	FS	dec	1
A7	Võnnu	2012	0	FS	dec	1
A7	Võnnu	2012	0	FS	dec	0
A7	Võnnu	2012	0	FS	dec	0
A7	Võnnu	2012	0	FS	dec	0
A7	Võnnu	2012	0	FS	dec	0
A7	Võnnu	2012	0	FS	dec	0
V8	Võnnu	2013	6	FS	dec	1
V8	Võnnu	2013	6	FS	dec	0
V8	Võnnu	2013	6	FS	dec	0
V8	Võnnu	2013	6	FS	dec	0
V8	Võnnu	2013	6	FS	dec	1
V8	Võnnu	2013	6	FS	dec	0
V8	Võnnu	2013	6	FS	dec	0
V8	Võnnu	2013	6	FS	dec	0
V8	Võnnu	2013	6	FS	dec	0
V9	Võnnu	2013	5	FS	dec	1
V9	Võnnu	2013	5	FS	dec	1
V9	Võnnu	2013	5	FS	dec	1
V9	Võnnu	2013	5	FS	dec	1
V9	Võnnu	2013	5	FS	dec	0
V9	Võnnu	2013	5	FS	dec	0
V9	Võnnu	2013	5	FS	dec	0
V9	Võnnu	2013	5	FS	dec	0
V9	Võnnu	2013	5	FS	dec	1
V4	Võnnu	2013	11	FS	mix	0
V4	Võnnu	2013	11	FS	mix	0
V4	Võnnu	2013	11	FS	mix	0
V4	Võnnu	2013	11	FS	mix	0
V4	Võnnu	2013	11	FS	mix	1
V4	Võnnu	2013	11	FS	mix	1
V4	Võnnu	2013	11	FS	mix	0
V4	Võnnu	2013	11	FS	mix	0
V4	Võnnu	2013	11	FS	mix	0
V3	Võnnu	2013	5	FS	con	1
V3	Võnnu	2013	5	FS	con	0
V3	Võnnu	2013	5	FS	con	1
V3	Võnnu	2013	5	FS	con	0
V3	Võnnu	2013	5	FS	con	1
V3	Võnnu	2013	5	FS	con	1
V3	Võnnu	2013	5	FS	con	0
V3	Võnnu	2013	5	FS	con	0
V3	Võnnu	2013	5	FS	con	0
K1	Võnnu	2013	0	Ctrl	con	0
K1	Võnnu	2013	0	Ctrl	con	0
K1	Võnnu	2013	0	Ctrl	con	0
K1	Võnnu	2013	0	Ctrl	con	1
K1	Võnnu	2013	0	Ctrl	con	0
K1	Võnnu	2013	0	Ctrl	con	0
K1	Võnnu	2013	0	Ctrl	con	0
K1	Võnnu	2013	0	Ctrl	con	1
K1	Võnnu	2013	0	Ctrl	con	1
K2	Võnnu	2013	0	Ctrl	con	1
K2	Võnnu	2013	0	Ctrl	con	0
K2	Võnnu	2013	0	Ctrl	con	0
K2	Võnnu	2013	0	Ctrl	con	1
K2	Võnnu	2013	0	Ctrl	con	0
K2	Võnnu	2013	0	Ctrl	con	0
K2	Võnnu	2013	0	Ctrl	con	0
K2	Võnnu	2013	0	Ctrl	con	0
K2	Võnnu	2013	0	Ctrl	con	0
A1	Võnnu	2013	0	FS	mix	0
A1	Võnnu	2013	0	FS	mix	1
A1	Võnnu	2013	0	FS	mix	1
A1	Võnnu	2013	0	FS	mix	1
A1	Võnnu	2013	0	FS	mix	0
A1	Võnnu	2013	0	FS	mix	1
A1	Võnnu	2013	0	FS	mix	1
A1	Võnnu	2013	0	FS	mix	1
A1	Võnnu	2013	0	FS	mix	1
A2	Võnnu	2013	0	FS	con	1
A2	Võnnu	2013	0	FS	con	1
A2	Võnnu	2013	0	FS	con	1
A2	Võnnu	2013	0	FS	con	1
A2	Võnnu	2013	0	FS	con	1
A2	Võnnu	2013	0	FS	con	1
A2	Võnnu	2013	0	FS	con	1
A2	Võnnu	2013	0	FS	con	1
A2	Võnnu	2013	0	FS	con	1
K3	Kastre	2013	0	Ctrl	mix	0
K3	Kastre	2013	0	Ctrl	mix	0
K3	Kastre	2013	0	Ctrl	mix	1
K3	Kastre	2013	0	Ctrl	mix	1
K3	Kastre	2013	0	Ctrl	mix	0
K3	Kastre	2013	0	Ctrl	mix	0
K3	Kastre	2013	0	Ctrl	mix	0
K3	Kastre	2013	0	Ctrl	mix	0
K3	Kastre	2013	0	Ctrl	mix	1
K17	Kastre	2013	5	FS	mix	0
K17	Kastre	2013	5	FS	mix	1
K17	Kastre	2013	5	FS	mix	0
K17	Kastre	2013	5	FS	mix	0
K17	Kastre	2013	5	FS	mix	0
K17	Kastre	2013	5	FS	mix	0
K17	Kastre	2013	5	FS	mix	0
K17	Kastre	2013	5	FS	mix	1
K17	Kastre	2013	5	FS	mix	0
K4	Kastre	2013	0	Ctrl	mix	0
K4	Kastre	2013	0	Ctrl	mix	0
K4	Kastre	2013	0	Ctrl	mix	0
K4	Kastre	2013	0	Ctrl	mix	1
K4	Kastre	2013	0	Ctrl	mix	1
K4	Kastre	2013	0	Ctrl	mix	1
K4	Kastre	2013	0	Ctrl	mix	1
K4	Kastre	2013	0	Ctrl	mix	0
K4	Kastre	2013	0	Ctrl	mix	1
K11	Kastre	2013	2	FS	mix	0
K11	Kastre	2013	2	FS	mix	1
K11	Kastre	2013	2	FS	mix	1
K11	Kastre	2013	2	FS	mix	0
K11	Kastre	2013	2	FS	mix	0
K11	Kastre	2013	2	FS	mix	0
K11	Kastre	2013	2	FS	mix	1
K11	Kastre	2013	2	FS	mix	0
K11	Kastre	2013	2	FS	mix	0
A3	Kastre	2013	0	FS	mix	1
A3	Kastre	2013	0	FS	mix	1
A3	Kastre	2013	0	FS	mix	1
A3	Kastre	2013	0	FS	mix	1
A3	Kastre	2013	0	FS	mix	1
A3	Kastre	2013	0	FS	mix	1
A3	Kastre	2013	0	FS	mix	0
A3	Kastre	2013	0	FS	mix	1
A3	Kastre	2013	0	FS	mix	1
K13	Kastre	2013	1	FS	con	1
K13	Kastre	2013	1	FS	con	1
K13	Kastre	2013	1	FS	con	1
K13	Kastre	2013	1	FS	con	1
K13	Kastre	2013	1	FS	con	1
K13	Kastre	2013	1	FS	con	1
K13	Kastre	2013	1	FS	con	1
K13	Kastre	2013	1	FS	con	1
K13	Kastre	2013	1	FS	con	1
A4	Kastre	2013	0	FS	con	1
A4	Kastre	2013	0	FS	con	1
A4	Kastre	2013	0	FS	con	1
A4	Kastre	2013	0	FS	con	0
A4	Kastre	2013	0	FS	con	0
A4	Kastre	2013	0	FS	con	1
A4	Kastre	2013	0	FS	con	1
A4	Kastre	2013	0	FS	con	1
A4	Kastre	2013	0	FS	con	0
A5	Luunja	2013	0	FS	con	0
A5	Luunja	2013	0	FS	con	1
A5	Luunja	2013	0	FS	con	1
A5	Luunja	2013	0	FS	con	1
A5	Luunja	2013	0	FS	con	1
A5	Luunja	2013	0	FS	con	0
A5	Luunja	2013	0	FS	con	1
A5	Luunja	2013	0	FS	con	0
A5	Luunja	2013	0	FS	con	0
K5	Luunja	2013	0	Ctrl	con	1
K5	Luunja	2013	0	Ctrl	con	1
K5	Luunja	2013	0	Ctrl	con	0
K5	Luunja	2013	0	Ctrl	con	1
K5	Luunja	2013	0	Ctrl	con	0
K5	Luunja	2013	0	Ctrl	con	0
K5	Luunja	2013	0	Ctrl	con	0
K5	Luunja	2013	0	Ctrl	con	1
K5	Luunja	2013	0	Ctrl	con	0
A6	Luunja	2013	0	FS	dec	1
A6	Luunja	2013	0	FS	dec	0
A6	Luunja	2013	0	FS	dec	1
A6	Luunja	2013	0	FS	dec	1
A6	Luunja	2013	0	FS	dec	1
A6	Luunja	2013	0	FS	dec	1
A6	Luunja	2013	0	FS	dec	1
A6	Luunja	2013	0	FS	dec	1
A6	Luunja	2013	0	FS	dec	1
L23	Luunja	2013	12	FS	dec	0
L23	Luunja	2013	12	FS	dec	1
L23	Luunja	2013	12	FS	dec	0
L23	Luunja	2013	12	FS	dec	1
L23	Luunja	2013	12	FS	dec	1
L23	Luunja	2013	12	FS	dec	1
L23	Luunja	2013	12	FS	dec	1
L23	Luunja	2013	12	FS	dec	0
L23	Luunja	2013	12	FS	dec	0
K6	Luunja	2013	0	Ctrl	dec	1
K6	Luunja	2013	0	Ctrl	dec	1
K6	Luunja	2013	0	Ctrl	dec	1
K6	Luunja	2013	0	Ctrl	dec	1
K6	Luunja	2013	0	Ctrl	dec	1
K6	Luunja	2013	0	Ctrl	dec	0
K6	Luunja	2013	0	Ctrl	dec	1
K6	Luunja	2013	0	Ctrl	dec	0
K6	Luunja	2013	0	Ctrl	dec	0
L22	Luunja	2013	2	FS	dec	1
L22	Luunja	2013	2	FS	dec	1
L22	Luunja	2013	2	FS	dec	1
L22	Luunja	2013	2	FS	dec	1
L22	Luunja	2013	2	FS	dec	1
L22	Luunja	2013	2	FS	dec	1
L22	Luunja	2013	2	FS	dec	1
L22	Luunja	2013	2	FS	dec	1
L22	Luunja	2013	2	FS	dec	1
A1	Võnnu	2010	0	FS	mix	1
A1	Võnnu	2010	0	FS	mix	1
A1	Võnnu	2010	0	FS	mix	1
A1	Võnnu	2010	0	FS	mix	1
A1	Võnnu	2010	0	FS	mix	1
A1	Võnnu	2010	0	FS	mix	1
A1	Võnnu	2010	0	FS	mix	1
A1	Võnnu	2010	0	FS	mix	0
A1	Võnnu	2010	0	FS	mix	0
VA2	Võnnu	2010	0	FS	mix	1
VA2	Võnnu	2010	0	FS	mix	1
VA2	Võnnu	2010	0	FS	mix	1
VA2	Võnnu	2010	0	FS	mix	1
VA2	Võnnu	2010	0	FS	mix	1
VA2	Võnnu	2010	0	FS	mix	1
VA2	Võnnu	2010	0	FS	mix	1
VA2	Võnnu	2010	0	FS	mix	1
VA2	Võnnu	2010	0	FS	mix	1
VA3	Võnnu	2010	0	FS	dec	1
VA3	Võnnu	2010	0	FS	dec	1
VA3	Võnnu	2010	0	FS	dec	1
VA3	Võnnu	2010	0	FS	dec	1
VA3	Võnnu	2010	0	FS	dec	1
VA3	Võnnu	2010	0	FS	dec	1
VA3	Võnnu	2010	0	FS	dec	1
VA3	Võnnu	2010	0	FS	dec	0
VA3	Võnnu	2010	0	FS	dec	0
VB1	Võnnu	2010	0	FS	con	1
VB1	Võnnu	2010	0	FS	con	1
VB1	Võnnu	2010	0	FS	con	1
VB1	Võnnu	2010	0	FS	con	1
VB1	Võnnu	2010	0	FS	con	1
VB1	Võnnu	2010	0	FS	con	1
VB1	Võnnu	2010	0	FS	con	0
VB1	Võnnu	2010	0	FS	con	0
VB1	Võnnu	2010	0	FS	con	0
VB2	Võnnu	2010	0	FS	dec	1
VB2	Võnnu	2010	0	FS	dec	1
VB2	Võnnu	2010	0	FS	dec	1
VB2	Võnnu	2010	0	FS	dec	1
VB2	Võnnu	2010	0	FS	dec	1
VB2	Võnnu	2010	0	FS	dec	0
VB2	Võnnu	2010	0	FS	dec	0
VB2	Võnnu	2010	0	FS	dec	0
VB2	Võnnu	2010	0	FS	dec	0
VB3	Võnnu	2010	0	FS	mix	1
VB3	Võnnu	2010	0	FS	mix	1
VB3	Võnnu	2010	0	FS	mix	1
VB3	Võnnu	2010	0	FS	mix	1
VB3	Võnnu	2010	0	FS	mix	1
VB3	Võnnu	2010	0	FS	mix	1
VB3	Võnnu	2010	0	FS	mix	1
VB3	Võnnu	2010	0	FS	mix	0
VB3	Võnnu	2010	0	FS	mix	0
VC1	Võnnu	2010	0	Ctrl	con	1
VC1	Võnnu	2010	0	Ctrl	con	1
VC1	Võnnu	2010	0	Ctrl	con	1
VC1	Võnnu	2010	0	Ctrl	con	0
VC1	Võnnu	2010	0	Ctrl	con	0
VC1	Võnnu	2010	0	Ctrl	con	0
VC1	Võnnu	2010	0	Ctrl	con	0
VC1	Võnnu	2010	0	Ctrl	con	0
VC1	Võnnu	2010	0	Ctrl	con	0
VC2	Võnnu	2010	0	Ctrl	con	1
VC2	Võnnu	2010	0	Ctrl	con	0
VC2	Võnnu	2010	0	Ctrl	con	0
VC2	Võnnu	2010	0	Ctrl	con	0
VC2	Võnnu	2010	0	Ctrl	con	0
VC2	Võnnu	2010	0	Ctrl	con	0
VC2	Võnnu	2010	0	Ctrl	con	0
VC2	Võnnu	2010	0	Ctrl	con	0
VC2	Võnnu	2010	0	Ctrl	con	0
VC3	Võnnu	2010	0	Ctrl	dec	1
VC3	Võnnu	2010	0	Ctrl	dec	0
VC3	Võnnu	2010	0	Ctrl	dec	0
VC3	Võnnu	2010	0	Ctrl	dec	0
VC3	Võnnu	2010	0	Ctrl	dec	0
VC3	Võnnu	2010	0	Ctrl	dec	0
VC3	Võnnu	2010	0	Ctrl	dec	0
VC3	Võnnu	2010	0	Ctrl	dec	0
VC3	Võnnu	2010	0	Ctrl	dec	0
